# Supplementary material for: Development of new bilingual oral health behavior social support (OHBSS) scales in English and Spanish
Source: PLoS One. 2025 Mar 11;20(3):e0317133. doi: 10.1371/journal.pone.0317133 (PMC11896079; doi:10.1371/journal.pone.0317133)
Supplement: S3 Table — (XLSX) [file pone.0317133.s003.xlsx]

## Sheet: Brushing
S3. SUPPLEMENTAL MATERIAL. Study 2 EFA item loadings
Tables S3a. BRUSHING TABLES. Full Sample and by language preference group, with the final 39 required OHBSSv3* items from the Study 2 pilot phase
item loadings ≥ 0.40 highlited yellow
BRUSHING (final OHBSSv3* items, all sources, both languages)							BRUSHING (final OHBSSv3* items, all sources, English language only)							BRUSHING (final OHBSSv3* items, all sources, Spanish language only)
FULL SAMPLE / BOTH LANGUAGES		N=309	4 factors				ENGLISH	n=142	5 factors					SPANISH	n=167	5 factors
Rotated Factor Pattern							Rotated Factor Pattern							Rotated Factor Pattern
	Factor1	Factor2	Factor3	Factor4				Factor1	Factor2	Factor3	Factor4	Factor5			Factor1	Factor2	Factor3	Factor4	Factor5
brush_friends_17_r	0.85283	0.13518	0.10932	0.053			brush_friends_15_r	0.84191	0.17466	0.1882	0.02165	-0.15432		brush_friends_15_r	0.85111	0.21703	0.17778	-0.13761	0.11046
brush_friends_15_r	0.82946	0.20718	0.16391	0.10248			brush_friends_17_r	0.8395	0.13224	0.15882	0.12199	-0.05088		brush_friends_17_r	0.84426	0.12159	0.1061	0.14944	-0.0825
brush_friends_19_r	0.80997	0.15969	0.16542	-0.02953			brush_friends_16_r	0.80914	0.19326	0.20395	0.06785	-0.18341		brush_friends_14_r	0.82476	0.17266	0.15717	-0.21512	0.1502
brush_friends_05_r	0.80017	0.20778	0.13167	-0.06773			brush_friends_19_r	0.79281	0.22635	0.18193	0.0754	0.05083		brush_friends_24_r	0.80517	0.12851	0.09037	0.24657	0.01782
brush_friends_10_r	0.79765	0.18737	0.17551	0.03352			brush_friends_10_r	0.78946	0.27549	0.20359	0.09036	0.09077		brush_friends_10_r	0.79873	0.18326	0.09739	0.00374	-0.00202
brush_friends_02_r	0.7844	0.21378	0.15999	-0.11636			brush_friends_05_r	0.78168	0.11049	0.29681	-0.03428	0.24596		brush_friends_19_r	0.78816	0.156	0.11917	0.26578	-0.0356
brush_friends_14_r	0.77642	0.18695	0.14049	0.11073			brush_friends_02_r	0.77681	0.18126	0.22438	0.13621	0.2201		brush_friends_12_r	0.77607	0.1699	0.19574	-0.08304	-0.08038
brush_friends_16_r	0.77249	0.23248	0.17455	0.05119			brush_friends_12_r	0.77562	0.15722	0.23496	0.0638	0.06816		brush_friends_16_r	0.76895	0.26977	0.17412	-0.23373	0.0851
brush_friends_01_r	0.77248	0.22984	0.12288	-0.22965			brush_friends_14_r	0.7725	0.15753	0.21482	-0.0898	-0.02308		brush_friends_22_r	0.766	0.25342	0.11631	-0.16947	0.11124
brush_friends_22_r	0.75084	0.19253	0.13215	0.02854			brush_friends_22_r	0.76496	0.16777	0.18827	0.04397	-0.36198		brush_friends_05_r	0.76259	0.14404	0.16406	0.46797	-0.02075
brush_friends_24_r	0.73758	0.09683	0.1417	-0.13357			brush_friends_01_r	0.76015	0.0503	0.22277	0.20377	0.22193		brush_friends_01_r	0.71054	0.22587	0.16777	0.44526	0.09093
brush_friends_12_r	0.73466	0.22344	0.15769	0.24407			brush_friends_24_r	0.60929	0.14261	0.05729	0.58197	-0.07964		brush_friends_02_r	0.70915	0.19363	0.1351	0.52323	0.02841
brush_family_15_r	0.22333	0.82774	0.1682	0.05828			brush_provider_15_r	0.11004	0.83595	0.14268	-0.0391	-0.02197		brush_family_15_r	0.20038	0.85607	0.14972	0.03227	0.0064
brush_family_16_r	0.24575	0.78334	0.20631	-0.01297			brush_provider_05_r	0.10617	0.81904	0.22383	0.00612	-0.00278		brush_family_16_r	0.257	0.81212	0.19379	-0.00289	-0.01386
brush_family_12_r	0.12495	0.78326	0.1694	0.36771			brush_provider_16_r	0.13851	0.81844	0.16467	0.05927	-0.11639		brush_family_19_r	0.15557	0.80932	0.13762	0.0124	0.12531
brush_family_19_r	0.1737	0.77999	0.19816	-0.08053			brush_provider_17_r	0.12901	0.77584	0.09317	0.23709	-0.0873		brush_family_22_r	0.11388	0.80765	0.09922	0.05663	0.04147
brush_family_22_r	0.15301	0.77406	0.1653	-0.00827			brush_provider_19_r	0.11455	0.76592	0.12518	0.16769	0.11674		brush_family_14_r	0.16575	0.79605	0.21866	-0.11972	-0.01449
brush_family_14_r	0.21387	0.77379	0.15006	0.2223			brush_provider_22_r	0.0745	0.75718	0.2286	-0.02266	-0.25165		brush_family_24_r	0.19303	0.78771	0.10355	0.14095	0.11439
brush_family_05_r	0.26006	0.77007	0.17847	-0.17459			brush_provider_14_r	0.23653	0.7383	0.15182	-0.01147	0.01592		brush_family_12_r	0.14432	0.7659	0.22071	-0.01407	-0.41731
brush_family_10_r	0.1001	0.75518	0.20755	0.14873			brush_provider_01_r	0.19768	0.73394	0.16211	-0.04266	0.23795		brush_family_10_r	0.09539	0.76327	0.23215	-0.06085	-0.06441
brush_family_24_r	0.24166	0.71219	0.15596	-0.03582			brush_provider_02_r	0.18355	0.70706	0.18589	0.11163	0.0824		brush_family_02_r	0.0938	0.76283	0.23523	0.00583	-0.07365
brush_family_02_r	0.10924	0.70762	0.22677	-0.02844			brush_provider_10_r	0.25263	0.69701	0.20279	0.08296	0.05366		brush_family_05_r	0.24511	0.74756	0.14207	0.10849	0.24519
brush_family_17_r	0.37626	0.67483	0.14871	-0.04338			brush_provider_12_r	0.16636	0.67	0.26559	0.17717	0.0004		brush_family_17_r	0.35448	0.64099	0.12709	0.25923	0.0497
brush_family_01_r	0.28817	0.64292	0.21987	-0.36184			brush_family_12_r	0.16247	0.18014	0.82419	0.06414	0.01283		brush_family_01_r	0.31051	0.58771	0.16151	-0.06531	0.43848
brush_provider_16_r	0.13224	0.13935	0.82211	0.09368			brush_family_15_r	0.2484	0.19711	0.78617	0.08329	-0.05823		brush_provider_15_r	0.09629	0.19886	0.84092	-0.04921	-0.13473
brush_provider_15_r	0.10029	0.1651	0.82149	0.16109			brush_family_22_r	0.17968	0.23967	0.77257	0.02284	-0.36477		brush_provider_16_r	0.13172	0.10374	0.83527	-0.0719	-0.05114
brush_provider_05_r	0.11784	0.20174	0.82055	-0.0276			brush_family_10_r	0.12522	0.20639	0.77254	-0.05424	-0.07445		brush_provider_14_r	0.11854	0.14483	0.82543	-0.08676	-0.22563
brush_provider_17_r	0.12568	0.10455	0.79666	0.05286			brush_family_05_r	0.25665	0.1884	0.75571	0.08704	0.36078		brush_provider_05_r	0.09967	0.20211	0.8181	0.08118	0.14023
brush_provider_19_r	0.15058	0.18606	0.77955	-0.07639			brush_family_19_r	0.17952	0.25807	0.74703	0.03642	0.18781		brush_provider_12_r	0.06913	0.07462	0.80795	0.00369	-0.37305
brush_provider_22_r	0.07031	0.18333	0.76466	-0.04255			brush_family_16_r	0.2352	0.21344	0.73473	0.15704	-0.07382		brush_provider_17_r	0.10013	0.10911	0.80541	-0.00208	-0.13017
brush_provider_14_r	0.15439	0.1825	0.72862	0.41025			brush_family_14_r	0.33053	0.11165	0.72796	0.00415	0.07342		brush_provider_22_r	0.05406	0.20274	0.77429	0.00054	0.02436
brush_provider_02_r	0.24193	0.14321	0.72116	-0.08028			brush_family_17_r	0.36024	0.15229	0.68546	0.16763	0.10522		brush_provider_19_r	0.161	0.23059	0.76871	-0.04321	0.16696
brush_provider_01_r	0.18978	0.18172	0.7078	-0.32857			brush_family_01_r	0.24823	0.23162	0.68128	0.1024	0.39565		brush_provider_02_r	0.24198	0.09316	0.71266	0.19684	0.21193
brush_provider_10_r	0.24333	0.22445	0.68163	0.04739			brush_family_02_r	0.11488	0.2049	0.65434	0.16786	-0.19308		brush_provider_24_r	0.21514	0.18149	0.66886	0.13827	0.1995
brush_provider_12_r	0.10223	0.22808	0.65399	0.49168			brush_family_24_r	0.23217	0.14528	0.52579	0.67952	0.00634		brush_provider_10_r	0.19793	0.2183	0.66656	0.10568	0.24499
brush_provider_24_r	0.20531	0.23605	0.64018	-0.10469			brush_provider_24_r	0.10293	0.52327	0.217	0.66418	0.08423		brush_provider_01_r	0.14758	0.22504	0.65813	0.09079	0.43261
item loadings ≥ 0.40 highlited yellow							item loadings ≥ 0.40 highlited yellow							item loadings ≥ 0.40 highlited yellow
*Supplemental material S4 lists all 39 required items in OHBSSv3.
	Variance Explained by Each Factor							Variance Explained by Each Factor							Variance Explained by Each Factor
	Factor1	Factor2	Factor3	Factor4	TOTAL			Factor1	Factor2	Factor3	Factor4	Factor5	TOTAL		Factor1	Factor2	Factor3	Factor4	Factor5	TOTAL
	8.31982	7.61893	7.3826	1.14513	24.4665			8.23303	7.42304	7.25031	1.60817	1.06722	25.5818		8.18353	7.82513	7.70258	1.2269	1.15608	26.0942
Percent of variance	0.231106	0.211637	0.205072	0.031809			Percent of variance	0.228695	0.206196	0.201398	0.0446713	0.029645		Percent of variance	0.22732	0.217365	0.213961	0.0340805	0.0321132
Percent of covariance	0.34005	0.311403	0.301743	0.139089			Percent of covariance	0.321832	0.290169	0.283417	0.205513	0.138553		Percent of covariance	0.313615	0.29988	0.295183	0.047018	0.0443039
Cumulative pct variance	0.231106	0.442743	0.647815	0.679624			Cumulative pct variance	0.228695	0.434891	0.636288	0.68096	0.710605		Cumulative pct variance	0.22732	0.444685	0.658646	0.692726	0.724839
Cumulative pct covariance	0.34005	0.651453	0.953196	1.09229			Cumulative pct covariance	0.321832	0.612001	0.895418	1.10093	1.23948		Cumulative pct covariance	0.313615	0.613495	0.908678	0.955696	1
NOTES about cross-loaded items in red				2 items loaded here			NOTES about cross-loaded items in red				2 items loaded here	1 item loaded here		NOTES about cross-loaded items in red				3 items loaded here	2 items loaded here
				Loaded higher in other factors							Loaded higher in other factors	Loaded higher in other factors						Loaded higher in other factors	Loaded higher in other factors

## Sheet: Flossing
S3. SUPPLEMENTAL MATERIAL. Study 2 EFA factor item loadings
Tables S3b. FLOSSING TABLES (includes brushing item 10**): Full Sample and by language preference group, with the final 39 required OHBSSv3* items from the Study 2 pilot phase
item loadings ≥ 0.40 highlited yellow
FLOSSING (final OHBSSv3* items, all sources, both languages)						FLOSSING (final OHBSSv3* items, all sources, English language only)						FLOSSING (final OHBSSv3* items, all sources, Spanish language only)
FULL SAMPLE / BOTH LANGUAGES		N=309	3 factors			ENGLISH	n=142	4 factors				SPANISH	n=167	4 factors
Rotated Factor Pattern						Rotated Factor Pattern						Rotated Factor Pattern
	Factor1	Factor2	Factor3				Factor1	Factor2	Factor3	Factor4			Factor1	Factor2	Factor3	Factor4
floss_friends_29_r	0.88379	0.17115	0.09942			floss_friends_35_r	0.88387	0.2056	0.13838	0.04559		floss_friends_29_r	0.90374	0.18306	0.05935	0.07878
floss_friends_34_r	0.87853	0.16046	0.14327			floss_friends_34_r	0.86772	0.1591	0.18852	-0.00789		floss_friends_34_r	0.89438	0.16784	0.09898	-0.03283
floss_friends_35_r	0.8785	0.18938	0.12153			floss_friends_29_r	0.86658	0.16397	0.12981	-0.00375		floss_friends_37_r	0.88834	0.11905	0.08063	0.11902
floss_friends_39_r	0.87835	0.17832	0.11628			floss_friends_28_r	0.86446	0.13525	0.09134	-0.09157		floss_friends_39_r	0.88739	0.16423	0.07725	0.09777
floss_friends_37_r	0.87117	0.14363	0.10165			floss_friends_39_r	0.8625	0.20136	0.14066	0.13464		floss_friends_36_r	0.8828	0.18209	0.10883	-0.02036
floss_friends_28_r	0.8621	0.14912	0.09449			floss_friends_37_r	0.85069	0.17382	0.10646	-0.03767		floss_friends_35_r	0.87699	0.17951	0.11271	-0.10851
floss_friends_36_r	0.86017	0.21842	0.12463			floss_friends_36_r	0.84892	0.25231	0.13818	-0.11577		floss_friends_28_r	0.87148	0.15308	0.08876	0.03773
floss_friends_31_r	0.84582	0.19282	0.06707			floss_friends_31_r	0.84653	0.18807	0.07709	-0.05932		floss_friends_42_r	0.86634	0.22001	0.11307	-0.09337
floss_friends_42_r	0.83536	0.25437	0.11451			floss_friends_33_r	0.8131	0.14254	0.21635	0.02512		floss_friends_31_r	0.85549	0.17746	0.04162	0.10249
floss_friends_33_r	0.82666	0.1738	0.14296			floss_friends_42_r	0.80092	0.30867	0.12069	0.2186		floss_friends_33_r	0.84063	0.21221	0.08237	-0.08096
floss_friends_44_r	0.7743	0.25422	0.08667			floss_friends_44_r	0.7242	0.30324	0.08188	0.26239		floss_friends_44_r	0.81989	0.19913	0.06888	0.11575
brush_friends_10_r **	0.69179	0.22016	0.18321			brush_friends_10_r **	0.70706	0.2322	0.24612	-0.10238		brush_friends_10_r **	0.65685	0.22259	0.09812	0.22413
floss_family_35_r	0.20592	0.8667	0.19001			floss_family_31_r	0.25139	0.86592	0.1203	-0.01218		floss_family_35_r	0.19533	0.87535	0.17446	-0.0366
floss_family_33_r	0.16267	0.84681	0.23423			floss_family_35_r	0.23855	0.85982	0.19797	-0.0272		floss_family_33_r	0.17733	0.86185	0.23479	-0.12123
floss_family_31_r	0.20521	0.83799	0.17407			floss_family_36_r	0.20892	0.84332	0.23139	-0.04062		floss_family_42_r	0.20194	0.8433	0.19823	-0.10734
floss_family_36_r	0.22033	0.8366	0.20921			floss_family_33_r	0.17368	0.83862	0.23862	-0.05266		floss_family_36_r	0.25901	0.82407	0.17685	0.03299
floss_family_42_r	0.17631	0.83516	0.22367			floss_family_42_r	0.16631	0.83299	0.25441	0.02929		floss_family_34_r	0.21787	0.82302	0.22488	-0.0083
floss_family_34_r	0.25163	0.8064	0.22806			floss_family_28_r	0.25539	0.82613	0.14377	-0.21568		floss_family_29_r	0.11142	0.81853	0.1826	-0.04977
floss_family_28_r	0.22279	0.80079	0.16321			floss_family_37_r	0.234	0.82553	0.19981	0.11252		floss_family_31_r	0.20718	0.80459	0.19193	0.10523
floss_family_29_r	0.15871	0.79461	0.21764			floss_family_29_r	0.21972	0.77571	0.24846	-0.01453		floss_family_28_r	0.22943	0.77835	0.16795	0.01178
floss_family_37_r	0.27067	0.78888	0.17793			floss_family_34_r	0.31786	0.77096	0.21374	0.1879		floss_family_39_r	0.29785	0.76414	0.15896	0.27462
floss_family_39_r	0.24868	0.78323	0.18657			floss_family_39_r	0.19681	0.76872	0.16784	0.37093		floss_family_37_r	0.31212	0.73236	0.12076	0.25213
floss_family_44_r	0.26652	0.74532	0.18791			floss_family_44_r	0.22813	0.73939	0.20831	0.4327		floss_family_44_r	0.298	0.70898	0.11879	0.33038
brush_family_10_r **	0.05718	0.65855	0.1751			brush_family_10_r **	0.14346	0.63272	0.19153	-0.38479		brush_family_10_r **	-0.01169	0.69511	0.14412	0.08154
floss_provider_36_r	0.10837	0.21132	0.86656			floss_provider_33_r	0.065	0.13059	0.85031	-0.08837		floss_provider_36_r	0.09455	0.22271	0.90612	0.02985
floss_provider_33_r	0.0587	0.14077	0.84918			floss_provider_31_r	0.11295	0.18143	0.82895	0.01827		floss_provider_31_r	0.06345	0.19734	0.87546	-0.10792
floss_provider_31_r	0.07766	0.18395	0.84673			floss_provider_28_r	0.13144	0.15137	0.82862	-0.06538		floss_provider_35_r	0.05688	0.15577	0.86972	-0.04236
floss_provider_35_r	0.08773	0.15427	0.84427			floss_provider_36_r	0.13971	0.20112	0.82356	0.01012		floss_provider_33_r	0.06388	0.18645	0.8684	-0.12229
floss_provider_28_r	0.08517	0.15088	0.83926			floss_provider_35_r	0.12968	0.18242	0.82232	-0.08528		floss_provider_28_r	0.06445	0.16855	0.8639	-0.12895
floss_provider_37_r	0.12697	0.19984	0.82397			floss_provider_37_r	0.1633	0.18149	0.8164	0.09352		floss_provider_42_r	0.05848	0.06722	0.8326	0.01821
floss_provider_39_r	0.16667	0.19597	0.79822			floss_provider_39_r	0.18838	0.21196	0.7725	0.23143		floss_provider_37_r	0.10057	0.20567	0.81931	0.13176
floss_provider_42_r	0.03753	0.10855	0.79143			floss_provider_34_r	0.16728	0.09989	0.76883	0.14026		floss_provider_34_r	0.06715	0.23057	0.79334	0.07826
floss_provider_34_r	0.10344	0.18287	0.78416			floss_provider_42_r	0.00948	0.17965	0.74602	0.16547		floss_provider_39_r	0.13469	0.17219	0.78174	0.33791
floss_provider_29_r	0.1989	0.17377	0.74578			floss_provider_29_r	0.19923	0.20966	0.73046	-0.19791		floss_provider_29_r	0.19967	0.13656	0.72861	0.34307
floss_provider_44_r	0.11984	0.35363	0.64939			brush_provider_10_r **	0.24515	0.23495	0.61413	-0.21014		floss_provider_44_r	0.11169	0.20665	0.66144	0.48262
brush_provider_10_r **	0.18907	0.22606	0.59749			floss_provider_44_r	0.11915	0.46533	0.56731	0.40176		brush_provider_10_r **	0.12742	0.1972	0.52851	0.51222
item loadings ≥ 0.40 highlited yellow						item loadings ≥ 0.40 highlited yellow						item loadings ≥ 0.40 highlited yellow
*Supplemental material S4 lists all 39 required items in OHBSSv3.
** Item brush10_r = general oral hygiene supply item. The item is asked once, but is scored with both the brushing and flossing subscales (each subscale scored with 12 items total).
	Variance Explained by Each Factor						Variance Explained by Each Factor						Variance Explained by Each Factor
	Factor1	Factor2	Factor3	TOTAL			Factor1	Factor2	Factor3	Factor4	TOTAL		Factor1	Factor2	Factor3	Factor4	TOTAL
	9.23292	8.64906	8.14453	26.0265			9.14132	8.82193	7.86457	1.12238	26.9502		9.53114	8.41753	8.17074	1.22812	27.3475
Percent of variance	0.25647	0.240252	0.226237			Percent of variance	0.253926	0.245054	0.21846	0.0311772		Percent of variance	0.264754	0.23382	0.226965	0.0341145
Percent of covariance	0.354751	0.332317	0.312932			Percent of covariance	0.339193	0.327342	0.291819	0.0416464		Percent of covariance	0.348519	0.307798	0.298774	0.044908
Cumulative pct variance	0.25647	0.496722	0.722959			Cumulative pct variance	0.253926	0.498979	0.71744	0.748617		Cumulative pct variance	0.264754	0.498574	0.725539	0.759654
Cumulative pct covariance	0.354751	0.687068	1	3 factors		Cumulative pct covariance	0.339193	0.666535	0.958354	1		Cumulative pct covariance	0.348519	0.656318	0.955092	1
NOTES about cross-loaded items in red				no cross loaded items		NOTES about cross-loaded items in red				1 item loaded here		NOTES about cross-loaded items in red				2 items loaded here
										Loaded higher in two other factors (factor 2 and 3)						Loaded higher in other Factor 3

## Sheet: DentalCare
S3. SUPPLEMENTAL MATERIAL. Study 2 EFA item loadings
Tables S3c. DENTAL CARE TABLES: Full Sample and by language preference group, with the final 39 required OHBSSv3* items from the Study 2 pilot phase
item loadings ≥ 0.40 highlited yellow
DENTAL CARE (final OHBSSv3* items, all sources, both languages)									DENTAL CARE (final OHBSSv3* items, all sources, English language only)										DENTAL CARE (final OHBSSv3* items, all sources, Spanish language only)
FULL SAMPLE / BOTH LANGUAGES		N=309	7 factors						ENGLISH	n=142	8 factors								SPANISH	n=167	7 factors
Rotated Factor Pattern									Rotated Factor Pattern										Rotated Factor Pattern
	Factor1	Factor2	Factor3	Factor4	Factor5	Factor6	Factor7			Factor1	Factor2	Factor3	Factor4	Factor5	Factor6	Factor7	Factor8			Factor1	Factor2	Factor3	Factor4	Factor5	Factor6	Factor7
dentalcare_friends_83_r	0.82985	0.16906	0.04938	0.03529	0.03503	0.07045	-0.11842		dentalcare_fam_57_r	0.80872	0.19133	0.16985	0.04994	0.00393	0.12106	0.07097	0.03289		dentalcare_friends_93_r	0.86367	0.16675	0.15613	0.11065	0.06294	-0.05705	0.05401
dentalcare_friends_92_r	0.82286	0.196	0.11792	0.12871	-0.05886	0.05436	-0.05914		dentalcare_fam_64_r	0.80134	0.2105	0.19748	0.05086	-0.01522	0.04078	0.08734	0.08974		dentalcare_friends_83_r	0.82123	0.12065	0.00984	0.12796	0.0114	0.01306	0.13445
dentalcare_friends_64_r	0.81226	0.14501	0.08273	-0.01133	0.17717	0.08145	-0.12062		dentalcare_fam_53_r	0.78271	0.12444	0.19997	-0.10237	-0.10061	-0.01977	0.19294	0.119		dentalcare_friends_92_r	0.81773	0.18333	0.09922	0.06208	0.1834	-0.03165	0.02088
dentalcare_friends_68_r	0.80119	0.19328	0.12114	-0.0494	0.03381	-0.14032	0.04625		dentalcare_fam_92_r	0.77767	0.1068	0.07817	0.1242	0.27488	8e-05	0.08654	-0.14234		dentalcare_friends_64_r	0.80708	0.1434	0.0669	0.0663	0.0532	0.11655	0.07076
dentalcare_friends_93_r	0.7817	0.21387	0.13347	0.15701	-0.08761	0.05059	-0.02342		dentalcare_fam_83_r	0.76413	0.37509	0.13614	-0.01081	0.11704	0.08171	-0.01175	-0.21014		dentalcare_friends_68_r	0.80272	0.19786	0.081	-0.05433	-0.12489	-0.01384	0.12433
dentalcare_friends_71_r	0.77067	0.2552	0.15853	0.0011	-0.14537	0.06015	0.0321		dentalcare_fam_79_r	0.74879	0.08903	0.22934	0.2663	-0.04822	-0.08785	0.1774	-0.15624		dentalcare_friends_101_r	0.79899	0.13033	0.10765	-0.03253	-0.07549	0.04724	0.18014
dentalcare_friends_101_r	0.75242	0.18492	0.10935	0.03867	-0.15339	-0.06732	-0.08217		dentalcare_fam_47_r	0.74225	0.1244	0.11545	0.15252	-0.03793	0.10509	0.16393	0.19993		dentalcare_friends_71_r	0.78737	0.2372	0.14703	-0.0651	-0.01367	-0.15441	0.1708
dentalcare_friends_47_r	0.73439	0.18024	0.0631	0.02795	0.35429	0.0917	-0.08578		dentalcare_fam_71_r	0.7182	0.26471	0.17679	0.01175	0.21482	0.01918	-0.17657	0.13916		dentalcare_friends_47_r	0.74427	0.17894	0.03515	0.0811	-0.00615	0.35604	-0.03798
dentalcare_friends_53_r	0.71335	0.1991	0.07249	-0.01596	0.37698	0.04525	0.01803		dentalcare_fam_93_r	0.71392	0.1433	-0.02046	0.1711	0.3442	0.02008	0.06996	-0.0394		dentalcare_friends_57_r	0.74414	0.20467	0.08942	0.07958	0.01734	0.26963	-0.10503
dentalcare_friends_79_r	0.71131	0.24433	0.15826	0.05002	-0.02641	-0.16238	0.21643		dentalcare_fam_86_r	0.66776	0.09665	0.09699	0.31271	0.32312	0.29587	-0.00889	0.04318		dentalcare_friends_79_r	0.73798	0.2711	0.10866	0.05828	-0.04784	-0.06783	0.09502
dentalcare_friends_57_r	0.67725	0.21957	0.0687	0.05895	0.2663	0.09328	0.01873		dentalcare_fam_68_r	0.66687	0.4322	0.08077	-0.0087	0.02008	0.08548	0.03059	0.14709		dentalcare_friends_53_r	0.70844	0.25897	0.00814	-0.0132	0.01382	0.3195	-0.17127
dentalcare_friends_86_r	0.65314	0.12004	0.08571	0.43282	0.07063	0.15362	0.24525		dentalcare_fam_101_r	0.62613	0.0815	0.08196	0.13164	0.35237	0.01591	-0.09149	-0.22638		dentalcare_friends_86_r	0.66829	0.18612	0.09488	0.33888	0.21121	0.0029	-0.18279
dentalcare_friends_85_r	0.63136	0.16149	0.0149	0.24361	0.03002	0.46253	0.21105		dentalcare_fam_85_r	0.6007	0.17603	0.05932	0.2063	0.12984	0.56983	-0.09918	-0.03048		dentalcare_friends_85_r	0.66661	0.17278	0.01529	0.17728	0.44973	-0.06313	-0.22632
dentalcare_friends_97_r	0.61914	0.15565	0.19984	0.2526	-0.11583	-0.01278	0.36215		dentalcare_fam_97_r	0.59043	0.01392	0.23786	0.39206	0.23501	0.00245	-0.3785	0.14283		dentalcare_friends_97_r	0.63884	0.22693	0.25753	-0.04039	0.11668	-0.0211	-0.3803
dentalcare_friends_69_r	0.5847	0.22853	0.22999	0.14159	-0.05057	0.02341	0.48398		dentalcare_fam_69_r	0.57109	0.00232	0.27538	0.29046	0.16412	0.01748	-0.06499	0.4526		dentalcare_friends_69_r	0.60665	0.32765	0.25172	0.08965	-0.05426	-0.24804	-0.30832
dentalcare_fam_64_r	0.15478	0.78721	0.20028	-0.04395	0.17572	0.05503	0.10953		dentalcare_friends_64_r	0.09924	0.89176	0.07485	0.03323	0.05152	0.04608	0.07781	0.01432		dentalcare_fam_64_r	0.14635	0.80667	0.19689	-0.04803	-0.01655	0.07399	-0.05531
dentalcare_fam_53_r	0.12873	0.76869	0.17121	-0.06133	0.31049	-0.01491	0.05941		dentalcare_friends_83_r	0.16768	0.86292	0.08821	0.1383	0.06688	0.04707	-0.04434	-0.11538		dentalcare_fam_53_r	0.20897	0.78718	0.16214	0.09124	-0.10472	0.22665	-0.00902
dentalcare_fam_92_r	0.23039	0.76667	0.16396	0.18722	-0.02432	0.00796	-0.07671		dentalcare_friends_53_r	0.14869	0.78784	0.15363	0.07644	-0.0463	0.06606	0.18418	0.06205		dentalcare_fam_93_r	0.29916	0.75105	0.14045	0.04604	0.16275	-0.00328	0.02245
dentalcare_fam_57_r	0.15661	0.75014	0.18497	0.02775	0.28095	0.06213	0.02818		dentalcare_friends_92_r	0.17143	0.78307	0.11318	0.27588	0.19732	-0.03893	-0.05679	-0.21896		dentalcare_fam_69_r	0.14766	0.74789	0.26871	0.05383	0.00071	-0.21477	-0.20702
dentalcare_fam_93_r	0.24967	0.74744	0.11723	0.17864	-0.05059	0.05217	-0.04196		dentalcare_friends_68_r	0.14721	0.76939	0.15296	0.27545	0.00122	-0.16172	0.01545	0.16293		dentalcare_fam_86_r	0.1135	0.73632	0.1828	0.29485	0.23547	-0.11162	-0.00063
dentalcare_fam_71_r	0.30942	0.73852	0.16754	-0.05706	-0.15481	0.03771	-0.07874		dentalcare_friends_47_r	0.1663	0.76137	0.04774	0.08443	0.01757	0.19939	0.27166	0.03621		dentalcare_fam_79_r	0.2588	0.72514	0.20933	0.03765	0.10607	0.08162	0.01553
dentalcare_fam_79_r	0.22521	0.72441	0.21719	0.06284	0.05614	-0.05202	0.09201		dentalcare_friends_71_r	0.20502	0.66662	0.10457	0.35118	0.19839	0.05665	-0.01035	0.14008		dentalcare_fam_47_r	0.15612	0.72303	0.21934	0.24011	-0.19588	0.10188	-0.07979
dentalcare_fam_47_r	0.12857	0.71737	0.17557	0.12595	0.26822	-0.02159	0.18413		dentalcare_friends_57_r	0.22721	0.62416	-0.00369	0.1156	0.02962	0.24527	0.13864	0.16598		dentalcare_fam_92_r	0.30893	0.72283	0.17424	0.09868	0.16011	-0.02176	0.12828
dentalcare_fam_83_r	0.33696	0.71224	0.18995	0.03252	-0.03757	0.09704	-0.2671		dentalcare_friends_101_r	0.20373	0.5914	0.06571	0.31947	0.20807	-0.06228	-0.08824	-0.17227		dentalcare_fam_97_r	0.10431	0.7215	0.19005	0.04866	-0.01529	0.01022	-0.21467
dentalcare_fam_86_r	0.12802	0.70973	0.17341	0.37912	-0.01376	0.21959	0.10456		dentalcare_friends_93_r	0.21404	0.58173	0.04124	0.3459	0.25663	0.05993	-0.01239	-0.17365		dentalcare_fam_57_r	0.15386	0.71313	0.18362	0.04101	0.02596	0.36533	-0.01067
dentalcare_fam_68_r	0.36703	0.66609	0.11258	-0.10261	0.03775	0.05725	-0.08004		dentalcare_prov_68_r	0.10798	0.13001	0.83645	0.00832	0.04762	0.00444	-0.03945	0.10319		dentalcare_fam_71_r	0.37313	0.67411	0.12117	-0.05383	-0.03225	-0.1419	0.28698
dentalcare_fam_101_r	0.23537	0.66406	0.12452	0.14755	-0.17131	0.00288	-0.18572		dentalcare_prov_79_r	0.10351	0.00929	0.82741	0.13266	0.03867	0.08618	0.02709	-0.08924		dentalcare_fam_101_r	0.29308	0.64426	0.10038	0.06642	0.13308	0.12509	0.36972
dentalcare_fam_69_r	0.10121	0.6571	0.28465	0.06338	-0.06563	0.1004	0.39573		dentalcare_prov_71_r	0.09269	0.0117	0.81056	0.11848	0.08806	0.22571	-0.06243	0.16082		dentalcare_fam_85_r	0.2206	0.64363	0.10115	0.1056	0.54277	-0.03172	0.00716
dentalcare_fam_97_r	0.10545	0.65602	0.20763	0.24495	-0.16886	-0.07345	0.2999		dentalcare_prov_64_r	0.15431	0.07003	0.7719	0.04163	-0.04033	-0.08567	0.24656	-0.01376		dentalcare_fam_68_r	0.36803	0.60363	0.11806	-0.0047	-0.09915	-0.07345	0.36522
dentalcare_fam_85_r	0.2121	0.63052	0.08599	0.19115	-0.01312	0.538	0.04086		dentalcare_prov_83_r	0.15839	0.1451	0.69225	0.17186	0.15371	0.21422	0.08605	-0.27898		dentalcare_fam_83_r	0.3298	0.58992	0.20412	0.13587	0.10198	0.00136	0.48805
dentalcare_prov_79_r	0.05741	0.10358	0.79814	0.04868	-0.03203	-0.00033	0.11289		dentalcare_prov_69_r	0.20671	0.00877	0.61908	0.16721	0.22127	0.11984	0.08627	0.44846		dentalcare_prov_79_r	0.06683	0.12193	0.81766	0.10668	-0.03541	-0.05762	0.00047
dentalcare_prov_71_r	0.03999	0.14577	0.77746	-0.07145	-0.14384	0.20805	0.19865		dentalcare_prov_92_r	0.16742	0.15242	0.60881	-0.06759	0.54385	-0.12596	0.00897	-0.03854		dentalcare_prov_69_r	-0.0088	0.24302	0.81008	0.03663	0.08557	-0.20276	-0.04773
dentalcare_prov_68_r	0.1241	0.11924	0.75607	-0.13256	-0.06395	0.05986	0.15657		dentalcare_prov_86_r	0.17367	0.10501	0.53912	0.09812	0.43323	0.31486	0.11016	0.22558		dentalcare_prov_71_r	0.03662	0.19892	0.77173	-0.01276	0.05082	-0.20285	0.01715
dentalcare_prov_69_r	0.00849	0.23135	0.75012	-0.00145	-0.0571	0.20461	0.25897		dentalcare_prov_101_r	0.23233	0.19242	0.51221	0.12005	0.23731	-0.01115	0.21808	-0.18074		dentalcare_prov_83_r	0.02926	0.14794	0.75388	0.16995	0.04334	0.05934	-0.01304
dentalcare_prov_64_r	0.02759	0.09508	0.74291	-0.08948	0.18147	-0.08583	0.13334		dentalcare_prov_97_r	0.18735	0.10881	0.48685	0.18644	0.48569	-0.04941	-0.1656	0.13373		dentalcare_prov_97_r	0.10544	0.13912	0.74539	0.08419	0.12095	0.06023	-0.05095
dentalcare_prov_92_r	0.1434	0.20613	0.73192	0.19071	-0.09902	-0.04406	-0.22229		dentalcare_prov_47_r	0.2329	0.37564	0.47926	0.17557	0.08869	-0.07403	0.4017	0.13307		dentalcare_prov_64_r	-0.00598	0.08277	0.73636	-0.0612	-0.08821	0.10821	-0.04043
dentalcare_prov_83_r	0.10128	0.14981	0.71404	0.18959	0.07168	0.10548	0.00167		dentalcare_friends_88_r	0.13875	0.39822	0.17414	0.68645	0.29717	0.11882	-0.00749	0.00642		dentalcare_prov_92_r	0.16247	0.18628	0.73378	0.0817	0.21022	0.04986	0.11393
dentalcare_prov_86_r	-0.00318	0.16727	0.67505	0.36202	-0.00518	0.25838	0.01001		dentalcare_friends_86_r	0.07421	0.46789	0.0305	0.67672	0.1878	0.15847	0.1206	0.05061		dentalcare_prov_68_r	0.1304	0.1483	0.72887	0.0155	-0.06215	-0.13399	0.01141
dentalcare_prov_97_r	0.12398	0.18087	0.66668	0.27616	-0.1316	-0.04923	-0.01359		dentalcare_friends_97_r	0.1686	0.41654	0.18015	0.67648	0.09236	0.00284	-0.16225	-0.06639		dentalcare_prov_101_r	0.15794	0.105	0.7103	0.06389	-0.00071	0.16716	-0.0925
dentalcare_prov_101_r	0.17578	0.1797	0.63513	0.12573	0.16797	-0.00558	-0.06087		dentalcare_friends_69_r	0.15298	0.38821	0.20516	0.67508	0.03604	-0.0249	0.03814	0.27156		dentalcare_prov_86_r	-0.06811	0.15333	0.70303	0.35476	0.23802	-0.07759	0.01467
dentalcare_prov_53_r	0.20081	0.18158	0.62358	-0.03646	0.42705	-0.10416	-0.06708		dentalcare_friends_85_r	0.19886	0.43135	0.037	0.55823	-0.01062	0.44995	0.07395	-0.08959		dentalcare_prov_57_r	0.14219	0.1025	0.69911	0.00346	-0.07521	0.38269	0.08177
dentalcare_prov_57_r	0.1858	0.14159	0.61388	0.02562	0.39418	0.01769	-0.16627		dentalcare_friends_79_r	0.23564	0.52322	0.25529	0.55592	-0.1732	-0.17727	0.11493	-0.04143		dentalcare_prov_53_r	0.21056	0.18138	0.65227	-0.06006	-0.07769	0.47496	0.03733
dentalcare_prov_93_r	0.21573	0.23284	0.60912	0.16683	-0.03402	0.06866	-0.27193		dentalcare_prov_88_r	0.21751	0.16412	0.35061	0.31369	0.66685	0.18246	0.08208	-0.00479		dentalcare_prov_93_r	0.24953	0.18628	0.64268	-0.00041	0.18747	0.03851	0.10121
dentalcare_prov_47_r	0.26712	0.23565	0.5663	0.08732	0.41202	-0.00358	-0.0289		dentalcare_prov_93_r	0.20079	0.1628	0.33196	0.00018	0.60112	0.08465	0.36881	0.08179		dentalcare_prov_47_r	0.18807	0.21575	0.56964	0.12234	0.06902	0.47741	0.03358
dentalcare_prov_88_r	0.15998	0.22519	0.48172	0.65704	0.02385	0.05767	-0.12578		dentalcare_fam_88_r	0.468	0.12656	0.05918	0.43898	0.55463	0.18847	0.03717	-0.02705		dentalcare_prov_88_r	0.10776	0.17056	0.45334	0.71258	0.01273	0.07609	0.15375
dentalcare_fam_88_r	0.1763	0.54333	0.17103	0.65001	-0.00409	0.082	0.00484		dentalcare_prov_85_r	0.14683	0.1188	0.45987	0.03392	0.13017	0.69251	0.03529	0.04517		dentalcare_fam_88_r	0.13486	0.56733	0.15331	0.66575	0.06277	-0.02192	0.10946
dentalcare_friends_88_r	0.53139	0.12587	0.15216	0.60666	0.03001	0.08591	0.27444		dentalcare_prov_57_r	0.17642	0.2602	0.38926	-0.00451	0.17285	0.11074	0.56917	-0.12711		dentalcare_friends_88_r	0.50135	0.15477	0.09607	0.66366	0.09714	0.01158	-0.24183
dentalcare_prov_85_r	0.07362	0.12178	0.50069	0.07253	0.00515	0.71574	-0.05501		dentalcare_prov_53_r	0.17015	0.21965	0.48513	-0.00271	0.1155	-0.09625	0.51223	0.16625		dentalcare_prov_85_r	0.03835	0.07672	0.51213	0.07084	0.69076	0.02995	0.04962
item loadings ≥ 0.40 highlited yellow									item loadings ≥ 0.40 highlited yellow										item loadings ≥ 0.40 highlited yellow
*Supplemental material S4 lists all 39 required items in OHBSSv3.
	Variance Explained by Each Factor									Variance Explained by Each Factor										Variance Explained by Each Factor
	Factor1	Factor2	Factor3	Factor4	Factor5	Factor6	Factor7	TOTAL		Factor1	Factor2	Factor3	Factor4	Factor5	Factor6	Factor7	Factor8	TOTAL		Factor1	Factor2	Factor3	Factor4	Factor5	Factor6	Factor7	TOTAL
	9.36709	9.03335	7.97779	2.35168	1.45713	1.43304	1.4275	33.0476		8.75667	7.69247	6.37838	4.03472	3.0005	1.70983	1.58829	1.26213	34.423	Eigenvalues	9.92874	8.93729	8.51897	2.03442	1.51365	1.49268	1.32999	33.7557
Percent of variance	0.195148	0.188195	0.102279	0.0489933	0.030357	0.029855	0.0297395		Percent of variance	0.182431	0.16026	0.132883	0.0840566	0.0625105	0.0356216	0.0330893	0.0262945		Percent of variance	0.206849	0.186194	0.177479	0.0423837	0.0315344	0.0310975	0.0277081
Percent of covariance	0.283443	0.273344	0.241403	0.0711605	0.044092	0.0433629	0.0431952		Percent of covariance	0.254384	0.223469	0.185294	0.11721	0.0871656	0.0496713	0.0461403	0.0366654		Percent of covariance	0.294135	0.264764	0.252371	0.0602688	0.0448413	0.04422	0.0394003
Cumulative pct variance	0.195148	0.383342	0.485622	0.534615	0.564972	0.594827	0.624567		Cumulative pct variance	0.182431	0.34269	0.475573	0.55963	0.62214	0.657762	0.690851	0.717146		Cumulative pct variance	0.206849	0.393042	0.570521	0.612904	0.644439	0.675536	0.703244
Cumulative pct covariance	0.283443	0.556786	0.798189	0.86935	0.913442	0.956805	1		Cumulative pct covariance	0.254384	0.477853	0.663147	0.780357	0.867523	0.917194	0.963335	1		Cumulative pct covariance	0.294135	0.558899	0.81127	0.871538	0.91638	0.9606	1
NOTES about cross-loaded items in red			3 items cross-loaded	4 items cross-loaded	2 items cross-loaded	2 items cross-loaded	2 items cross-loaded		NOTES about cross-loaded items in red	3 item cross-loaded	6 items cross-loaded	7 items cross-loaded	6 items cross-loaded	4 items cross-loaded	all 3 items cross-loaded	2 items cross-loaded	1 item cross-loaded (only item in this factor)		NOTES about cross-loaded items in red	2 items cross-loaded	2 items cross-loaded	4 items cross-loaded	all 3 items cross-loaded	all 3 items cross-loaded	all 2 items cross-loaded	1 item cross-loaded
			1 higher on Factor 6; 2 lower on Factor 4	3 items higher in Factor 4	2 items loaded lower in Factor 5	1 item loaded higher in Factor 6	both items loaded lower in Factor 7			1 item higher on Factor 5; other items lower on Factor 2 and 6	5 items loaded higher on Factor 4; 1 item loaded higher on Factor 1	mixed; 1 item higher on Factor 7; 1 item higher on Factor 6; 1 item lower on Factor 7; 3 items lower on Factor 5 (similar loadings); 1 item lower on Factor 8 (only item that loaded on Factor 8)	1 item loaded on both Factors 1 and 5; 1 item loaded lower on both Factors 2 and 6; 4 items loaded lower on Factor 2	1 item loaded lower on Factor 4; 3 items loaded slightly higher on Factor 4 (similar loadings)	1 item loaded lower on Factor 3; 1 item cross-loaded on Factors 2 and 4; 1 item loaded slightly lower on Factor 1	1 item loaded lower on Factor 3; 1 item loaded higher on Factor 3	1 item loaded higher on Factor 3			1 item loaded higher on Factor 4; 1 item loaded lower on Factor 5	1 item loaded higher on Factor 4; 1 item loaded lower on Factor 5	1 item loaded higher on Factor 5; 1 item loaded higher on Factor 4; 2 items loaded lower on Factor 6	1 item loaded lower on Factor 1; 1 item loaded lower on Factor 2 and 1 item loaded lower on Factor 3	1 item loaded lower on Factor 3; 1 item loaded higher on Factor 1; 1 item loaded higher on Factor 2	both items loaded higher in Factor 3	the only item in this Factor loaded higher in Factor 2
